# Supplementary material for: Evidence of Selection upon Genomic GC-Content in Bacteria
Source: PLoS Genet. 2010 Sep 9;6(9):e1001107. doi: 10.1371/journal.pgen.1001107 (PMC2936529; doi:10.1371/journal.pgen.1001107)
Supplement: Table S1 — The species analysed along with their phylum, class, the numbers of GC→AT and AT→GC at 4-fold sites (U4 and V4 respectively) and 2-fold (U2 and V2 respectively) sites, Z, GC4 and the GC4 to which the sequence is predicted to evolve under mutation bias alone, GC2 the GC-content of 2-fold sites and Zpred under the uniform and exponential models respectively. Also included is the nucleotide diversity for GC↔AT mutations at 4-fold sites and the genomic GC4 of highly expressed and other genes. (0.11 MB XLS) [file pgen.1001107.s005.xls]

## Sheet: Overall results
Species name	Phylum	Class	#PopSets	median sample size	U4	V4	Z4	GC4	GC4_pred	U2_CT	V2_CT	GC2_CT	GC2_CT_pred	U2_AG	V2_AG	GC2_AG	GC2_AG_pred	U4_transitions	V4_transitions	U4_transversions	V4_transversions	syn. nucl. div	4f AT<->GC Div.	genomicGC_4fold	highly tranlated GC_4fold	WatTheta(4fAT-GC)	r/m(Vos and Didelot)	Z4pred	Z4predExp	Z4-Z4pred	Z4-Z4predExp	U 4f (Non_Singleton)	V 4f (Non_Singleton)	U 4f (Singleton)	V 4f (Singleton)
Acinetobacter baumannii	Proteobacteria	Gammaproteobacteria	9	42	33	31	0.515625	0.175625	0.166756	15	3	0.431888	0.131977	5	8	0.23571	0.330408	28	21	5	10	0.0175557	0.0256534	30.6879	29.727	0.0272682		0.464342	0.435408	0.051283	0.080217	22	13	11	18
Actinobacillus capsulatus	Proteobacteria	Gammaproteobacteria	3	16	9	7	0.5625	0.312387	0.261093	2	2	0.379248	0.379248	1	0	0.285505	0	8	6	1	1	0.00725276	0.0114843			0.00916067		0.495029	0.490304	0.067471	0.072196	8	7	1	0
Actinobacillus rossii	Proteobacteria	Gammaproteobacteria	3	20	41	41	0.5	0.238759	0.238759	10	9	0.341367	0.318088	4	9	0.149116	0.282798	37	31	4	10	0.0219091	0.0340696			0.0368603		0.473533	0.451459	0.026467	0.048541	19	17	22	24
Actinomyces naeslundii	Proteobacteria	Gammaproteobacteria	7	38	116	18	0.865672	0.928646	0.668822	37	2	0.966043	0.605955	7	0	0.989073	0	97	17	19	1	0.0324008	0.0480666			0.0417635		0.714388	0.795973	0.151284	0.0696986	74	16	42	2
Actinomyces oris	Proteobacteria	Gammaproteobacteria	6	75	212	11	0.950673	0.948725	0.489806	83	1	0.976841	0.33695	24	0	0.992668	0	189	9	23	2	0.0436643	0.0724334			0.0687715		0.962111	0.974097	-0.0114384	-0.0234244	125	8	87	3
Aeromonas cf.	Proteobacteria	Gammaproteobacteria	1	10	12	8	0.6	0.646218	0.54909	3	3	0.554	0.554	5	0	0.531343	0	10	5	2	3	0.0419909	0.0636788			0.0594094		0.51974	0.535523	0.08026	0.064477	4	6	8	2
Aeromonas hydrophila	Proteobacteria	Gammaproteobacteria	2	12.5	32	15	0.680851	0.807875	0.66342	4	8	0.605052	0.753935	4	3	0.705448	0.642377	25	12	7	3	0.0308183	0.0442074	81.4374	60.4292	0.0499869		0.544123	0.57858	0.136728	0.102271	9	8	23	7
Aeromonas punctata	Proteobacteria	Gammaproteobacteria	2	16.5	35	10	0.777778	0.815743	0.558482	17	5	0.824656	0.580407	8	5	0.673661	0.563354	27	7	8	3	0.0470792	0.0594615			0.0494628		0.568979	0.616746	0.208799	0.161032	14	7	21	3
Aeromonas salmonicida	Proteobacteria	Gammaproteobacteria	2	12	14	5	0.736842	0.687799	0.440344	4	4	0.642162	0.642162	7	0	0.515178	0	12	2	2	3	0.0266634	0.0369975	74.1782	59.1498	0.0336151		0.515705	0.529253	0.221137	0.207589	4	3	10	2
Aeromonas veronii	Proteobacteria	Gammaproteobacteria	2	12.5	20	11	0.645161	0.729182	0.596918	8	4	0.74463	0.593156	8	4	0.532211	0.362594	18	10	2	1	0.0381743	0.053743			0.0496134		0.531281	0.556123	0.11388	0.0890383	12	7	8	4
Aggregatibacter actinomycetemcomitans	Proteobacteria	Gammaproteobacteria	8	82	65	62	0.511811	0.523063	0.511264	20	22	0.457753	0.481488	5	5	0.100375	0.100375	51	52	14	10	0.0121169	0.0172594			0.0393579		0.501082	0.502065	0.010729	0.00974602	34	32	31	30
Anabaena lemmermannii	Cyanobacteria	Nostocales	4	14	5	13	0.277778	0.258323	0.475222	7	2	0.538462	0.25	4	3	0.192982	0.152074	4	6	1	7	0.0331914	0.03971			0.0269994		0.474633	0.45352	-0.196855	-0.175742	4	11	1	2
Anaplasma marginale	Proteobacteria	Alphaproteobacteria	5	15	7	10	0.411765	0.414797	0.503126	0	1	0.494946	1	1	0	0.543514	0	7	10	0	0	0.00925058	0.0166025	52.6811	54.5254	0.0136406		0.497251	0.494674	-0.0854863	-0.0829093	4	6	3	4
Anaplasma phagocytophilum	Proteobacteria	Alphaproteobacteria	8	12	98	106	0.480392	0.275648	0.291589	28	38	0.297755	0.365254	27	27	0.430815	0.430815	81	88	17	18	0.0397515	0.0455878	38.1712	42.3077	0.0326626		0.47468	0.453836	0.00571216	0.0265562	56	61	42	45
Aster yellows	Tenericutes	Mollicutes	1	20	20	25	0.444444	0.240238	0.283284	8	7	0.151807	0.135401	1	4	0.0401961	0.143482	16	23	4	2	0.0541258	0.0677192	19.6914	20.2578	0.0604006		0.44478	0.406025	-0.000335556	0.0384194	12	13	8	12
Avibacterium paragallinarum	Proteobacteria	Gammaproteobacteria	1	11	7	10	0.411765	0.133481	0.180369	7	5	0.364954	0.291028	0	1	0.121908	1	5	10	2	0	0.0396077	0.0490938			0.0283126		0.424655	0.373108	-0.0128903	0.0386567	6	10	1	0
Bacillus atrophaeus	Firmicutes	Bacilli	4	9	4	8	0.333333	0.251656	0.402116	3	6	0.571429	0.727273	0	0	0.204117	-1	4	4	0	4	0.0129842	0.0165881			0.0126329		0.491005	0.482676	-0.157672	-0.149343	1	1	3	7
Bacillus cereus	Firmicutes	Bacilli	24	14	73	109	0.401099	0.173578	0.238742	64	35	0.426849	0.28941	26	37	0.192721	0.253581	58	94	15	15	0.0370953	0.0461208	26.1192	26.4267	0.0371537	0.7	0.444898	0.403676	-0.0437991	-0.0025771	36	61	37	48
Bacillus licheniformis	Firmicutes	Bacilli	2	28.5	8	5	0.615385	0.39141	0.286715	4	4	0.44809	0.44809	8	4	0.34055	0.205219	7	4	1	1	0.0607267	0.0615078	51.7691	36.3205	0.0300977		0.483442	0.470709	0.131943	0.144676	8	3	0	2
Bacillus simplex	Firmicutes	Bacilli	6	79	69	59	0.539062	0.34479	0.310328	25	17	0.38069	0.294779	14	30	0.257369	0.426156	48	39	21	20	0.0400474	0.060413			0.0386432		0.470662	0.450173	0.0684005	0.0888895	53	43	16	16
Bacillus subtilis	Firmicutes	Bacilli	42	13	319	291	0.522951	0.412202	0.390136	109	108	0.425119	0.422868	66	80	0.317278	0.360328	248	208	71	83	0.0427638	0.0610818	44.5223	33.2639	0.0401288		0.489346	0.480774	0.0336048	0.0421768	292	270	27	21
Bacillus thuringiensis	Firmicutes	Bacilli	16	17	58	116	0.333333	0.183368	0.309909	42	39	0.341664	0.325196	12	20	0.156221	0.235809	50	97	8	19	0.0444199	0.0588569	26.1585	26.7986	0.0461525	0.8	0.433084	0.387035	-0.0997507	-0.0537017	48	90	10	26
Bacillus velezensis	Firmicutes	Bacilli	5	9	45	24	0.652174	0.466082	0.317672	19	8	0.56275	0.351451	1	6	0.278607	0.698545	39	17	6	7	0.0321457	0.0511182			0.0341544		0.497028	0.494519	0.155146	0.157655	26	20	19	4
Bacteroides fragilis	Bacteroidetes/chlorobi	Bacteroidetes	2	19	4	7	0.363636	0.459913	0.598428	2	4	0.408269	0.579817	1	0	0.172619	0	2	7	2	0	0.0411039	0.0431899	45.6179	35.7189	0.0373898		0.496398	0.493346	-0.132762	-0.12971	2	4	2	3
Bordetella bronchiseptica	Proteobacteria	Betaproteobacteria	5	72	18	15	0.545455	0.89725	0.879183	8	6	0.703071	0.63975	6	2	0.85666	0.66579	17	11	1	4	0.0155586	0.0151701	88.5809	81.1981	0.0100988		0.544403	0.579907	0.00105155	-0.0344525	14	14	4	1
Borrelia burgdorferi	Spirochaetes	Spirochaetes	18	14	70	72	0.492958	0.200077	0.204624	26	37	0.203226	0.266308	35	33	0.243134	0.23247	62	60	8	12	0.0203274	0.0260993	20.6212	21.3638	0.0256068		0.475587	0.454519	0.0173707	0.0384387	51	48	19	24
Borrelia garinii	Spirochaetes	Spirochaetes	4	15.5	12	25	0.324324	0.120113	0.221424	7	13	0.308704	0.45335	7	7	0.144944	0.144944	10	23	2	2	0.0535712	0.0513018	19.8842	21.4018	0.0397823		0.395547	0.330679	-0.0712227	-0.00635468	9	13	3	12
Borrelia hermsii	Spirochaetes	Spirochaetes	4	30	19	25	0.431818	0.157314	0.197196	7	5	0.177547	0.133596	5	8	0.258151	0.357646	15	22	4	3	0.01982	0.0298169	21.6928	23.7695	0.0160939		0.454462	0.418798	-0.0226438	0.0130202	19	24	0	1
Bradyrhizobium canariense	Proteobacteria	Alphaproteobacteria	6	9.5	54	8	0.870968	0.907709	0.593014	20	6	0.819149	0.57606	12	1	0.792033	0.240913	46	6	8	2	0.0397395	0.0620354			0.0364051		0.669119	0.749432	0.201849	0.121536	33	6	21	2
Bradyrhizobium elkanii	Proteobacteria	Alphaproteobacteria	3	15	19	9	0.678571	0.919637	0.844253	13	5	0.807235	0.616952	4	2	0.841424	0.726257	15	8	4	1	0.033127	0.0382471			0.0255108		0.617064	0.686757	0.0615074	-0.00818557	14	7	5	2
Bradyrhizobium japonicum	Proteobacteria	Alphaproteobacteria	10	14.5	34	33	0.507463	0.851157	0.847335	22	11	0.726261	0.570181	6	12	0.779317	0.875973	30	26	4	7	0.0204336	0.02827	82.4175	85.7716	0.0234259		0.539852	0.572377	-0.0323893	-0.0649143	8	14	26	19
Bradyrhizobium liaoningense	Proteobacteria	Alphaproteobacteria	4	13	15	9	0.625	0.929338	0.887528	10	3	0.837436	0.607138	5	2	0.807692	0.626866	13	7	2	2	0.02872	0.0367789			0.0178786		0.62657	0.69921	-0.00157	-0.07421	13	9	2	0
Bradyrhizobium yuanmingense	Proteobacteria	Alphaproteobacteria	4	29	22	8	0.733333	0.942741	0.856879	13	10	0.810601	0.767019	8	7	0.835159	0.815945	16	5	6	3	0.0255815	0.0314299			0.0173438		0.662219	0.742672	0.0711143	-0.00933867	11	5	11	3
Buchnera aphidicola	Proteobacteria	Gammaproteobacteria	20	21	10	21	0.322581	0.110479	0.206867	4	5	0.112242	0.136473	1	3	0.080516	0.208046	10	19	0	2	0.00311449	0.00443135	13.0094	13.1658	0.00591281		0.491066	0.48254	-0.168485	-0.159959	3	7	7	14
Burkholderia cenocepacia	Proteobacteria	Betaproteobacteria	2	27	12	8	0.6	0.924549	0.890938	4	1	0.811943	0.519089	10	6	0.748145	0.640588	12	8	0	0	0.0446166	0.05575	87.2707	78.4577	0.0288697		0.721348	0.802239	-0.121348	-0.202239	3	7	9	1
Campylobacter coli	Proteobacteria	delta/epsilon subdivisions	2	19.5	11	10	0.52381	0.146472	0.134953	2	3	0.20354	0.277108	0	3	0.0612992	1	10	7	1	3	0.0517834	0.0743461			0.0422049		0.371485	0.30218	0.152325	0.22163	9	6	2	4
Campylobacter jejuni	Proteobacteria	delta/epsilon subdivisions	6	20	24	34	0.413793	0.166896	0.221063	9	4	0.126724	0.060587	4	1	0.09755	0.0263126	21	33	3	1	0.0262249	0.0431118	19.5263	18.6639	0.036611	2.2	0.442054	0.399313	-0.0282609	0.0144801	20	26	4	8
Campylobacter upsaliensis	Proteobacteria	delta/epsilon subdivisions	2	41.5	8	7	0.533333	0.170369	0.152317	0	2	0.0883721	1	1	2	0.364304	0.534052	8	5	0	2	0.0208338	0.0356156			0.0377814		0.447386	0.408281	0.0859473	0.125052	4	3	4	4
Candidatus Hamiltonella	Proteobacteria	Gammaproteobacteria	10	23	47	27	0.635135	0.446843	0.316967	11	8	0.213173	0.164605	4	6	0.207695	0.282234	31	20	16	7	0.0116411	0.0198879			0.0192783		0.497754	0.495687	0.137381	0.139448	20	12	27	15
Candidatus Pelagibacter	Proteobacteria	Gammaproteobacteria	7	9	37	60	0.381443	0.0953109	0.145913	26	23	0.270551	0.247045	13	24	0.146493	0.240623	33	56	4	4	0.0368661	0.0502634	17.2729	16.3999	0.0339496		0.386875	0.320452	-0.0054317	0.0609913	26	33	11	27
Chlamydia trachomatis	Chlamydiae/verrucomicrobia	Chlamydiae	50	16	269	273	0.49631	0.300792	0.303905	75	93	0.324415	0.373216	35	39	0.298082	0.321206	213	229	56	44	0.0145213	0.0206421	34.4895	33.6725	0.0152887	0.3	0.490174	0.481208	0.00613596	0.015102	224	219	45	54
Chlamydophila pecorum	Chlamydiae/verrucomicrobia	Chlamydiae	9	18	8	12	0.4	0.209605	0.284583	4	0	0.335787	0	3	12	0.228612	0.54243	7	11	1	1	0.0147777	0.0102809			0.00798444		0.490828	0.482197	-0.090828	-0.082197	4	6	4	6
Clostridium botulinum	Firmicutes	Clostridia	7	11	27	38	0.415385	0.0501264	0.0691364	19	32	0.242343	0.350105	27	37	0.119318	0.15659	25	31	2	7	0.0555654	0.0571793	16.4987	15.8002	0.0448898		0.178784	0.115064	0.236601	0.300321	21	9	6	29
Clostridium difficile	Firmicutes	Clostridia	11	28	15	49	0.234375	0.0651126	0.185346	20	36	0.184413	0.289268	13	26	0.16759	0.287069	13	41	2	8	0.0332288	0.0346027	17.7639	16.4703	0.0267453	0.2	0.342572	0.262485	-0.108197	-0.02811	14	30	1	19
Clostridium perfringens	Firmicutes	Clostridia	17	29	37	115	0.243421	0.050165	0.141006	72	69	0.21579	0.208675	41	56	0.264138	0.328982	32	93	5	22	0.0235028	0.0237525	16.3674	20.7377	0.0222323		0.361672	0.284878	-0.118251	-0.0414569	27	68	10	47
Crocosphaera watsonii	Cyanobacteria	Chroococcales	2	29.5	5	6	0.454545	0.381884	0.425744	2	1	0.398983	0.249206	2	1	0.259175	0.148881	5	6	0	0	0.00529668	0.0047203			0.017256		0.498686	0.497401	-0.0441405	-0.0428555	1	0	4	6
Cronobacter malonaticus	Proteobacteria	Gammaproteobacteria	1	11	11	13	0.458333	0.81173	0.835943	5	5	0.593692	0.593692	4	1	0.528462	0.21886	11	13	0	0	0.0229558	0.0331965			0.0264323		0.530746	0.556171	-0.0724127	-0.0978377	6	9	5	4
Cronobacter sakazakii	Proteobacteria	Gammaproteobacteria	5	25	100	40	0.714286	0.796718	0.610548	42	40	0.553722	0.541636	23	17	0.534812	0.459388	85	36	15	4	0.0364745	0.0462596	69.0833	52.7338	0.0382484		0.548186	0.584067	0.1661	0.130219	50	33	50	7
Cylindrospermopsis raciborskii	Cyanobacteria	Nostocales	5	19	14	12	0.538462	0.312753	0.280611	3	2	0.571113	0.470267	4	7	0.161677	0.252336	14	9	0	3	0.019507	0.0224062			0.0302536		0.490129	0.481219	0.0483325	0.0572425	7	4	7	8
Dialister micraerophilus	Firmicutes	Clostridia	1	13	3	10	0.230769	0.19709	0.450015	2	1	0.269151	0.155502	1	1	0.18932	0.18932	2	7	1	3	0.0192317	0.0247223			0.0361139		0.477919	0.458757	-0.24715	-0.227988	0	1	3	9
Dickeya dadantii	Proteobacteria	Gammaproteobacteria	1	30	13	4	0.764706	0.779026	0.520325	4	2	0.484	0.319261	2	5	0.425	0.648855	12	4	1	0	0.0402541	0.0444531			0.0510512		0.543031	0.575691	0.221675	0.189015	5	1	8	3
Dickeya zeae	Proteobacteria	Gammaproteobacteria	1	43	8	10	0.444444	0.558404	0.612499	4	4	0.411163	0.411163	3	1	0.52093	0.266033	5	7	3	3	0.0643003	0.0938538			0.0472747		0.514576	0.524058	-0.0701316	-0.0796136	6	7	2	3
Ehrlichia ruminantium	Proteobacteria	Alphaproteobacteria	7	12	23	55	0.294872	0.098907	0.207907	17	39	0.157202	0.299675	9	11	0.218019	0.254154	19	49	4	6	0.0380116	0.0431344	18.3811	21.9458	0.040357		0.396116	0.330221	-0.101244	-0.0353492	10	10	13	45
Enterobacter cloacae	Proteobacteria	Gammaproteobacteria	1	19	34	17	0.666667	0.748808	0.598475	13	5	0.855124	0.694205	10	7	0.42431	0.34034	27	16	7	1	0.0641297	0.0847295			0.0740702		0.563137	0.604284	0.10353	0.0623827	13	13	21	4
Enterococcus faecalis	Firmicutes	Bacilli	1	31	7	4	0.636364	0.347797	0.233554	1	0	0.172192	0	0	1	0.194697	1	6	3	1	1	0.0226244	0.0371715	30.5276	26.183	0.0257332	0.6	0.485663	0.473653	0.150701	0.162711	3	3	4	1
Enterococcus faecium	Firmicutes	Bacilli	5	13	38	26	0.59375	0.292224	0.22027	13	6	0.403642	0.238031	7	8	0.141409	0.15841	31	18	7	8	0.0499941	0.0677624			0.0511924	1.1	0.466444	0.441184	0.127306	0.152566	29	19	9	7
Erwinia chrysanthemi	Proteobacteria	Gammaproteobacteria	1	17	7	9	0.4375	0.602273	0.660665	0	3	0.336471	1	0	2	0.414118	1	6	5	1	4	0.0435759	0.0576537			0.0537808		0.512645	0.52279	-0.075145	-0.08529	6	3	1	6
Escherichia coli	Proteobacteria	Gammaproteobacteria	147	24	1223	647	0.654011	0.587759	0.429962	357	200	0.457405	0.320775	174	144	0.375035	0.33183	1012	519	211	128	0.0245207	0.0358559	55.5209	50.8119	0.0284272	0.7	0.507191	0.51339	0.14682	0.140621	819	471	404	176
Flavobacterium psychrophilum	Bacteroidetes/chlorobi	Bacteroidetes	9	50	18	22	0.45	0.205407	0.240094	8	7	0.331871	0.302955	3	3	0.123578	0.123578	14	19	4	3	0.00890932	0.0132578	24.5472	22.4045	0.00691208	63.6	0.485079	0.471593	-0.035079	-0.021593	16	20	2	2
Francisella tularensis	Proteobacteria	Gammaproteobacteria	10	14	9	2	0.818182	0.172053	0.044141	7	1	0.169411	0.0283129	0	0	0.270354	-1	8	2	1	0	0.00343503	0.00477628	21.7394	22.1223	0.00330365		0.49473	0.489624	0.323452	0.328558	9	2	0	0
Gallibacterium melopsittaci	Proteobacteria	Gammaproteobacteria	3	9	10	8	0.555556	0.235422	0.197643	1	2	0.17445	0.297075	2	5	0.187879	0.36643	8	8	2	0	0.00809619	0.0118899			0.0117289		0.492862	0.486127	0.0626936	0.0694286	4	6	6	2
Haemophilus influenzae	Proteobacteria	Gammaproteobacteria	8	37	58	65	0.471545	0.242236	0.263761	33	18	0.273827	0.170593	6	11	0.106591	0.179475	49	46	9	19	0.0476519	0.0682908	29.0896	25.8077	0.0496294	3.7	0.439314	0.399391	0.0322307	0.0721537	48	50	10	15
Haemophilus parasuis	Proteobacteria	Gammaproteobacteria	7	131	52	67	0.436975	0.221626	0.268398	35	20	0.573137	0.434146	6	9	0.127741	0.180108	49	54	3	13	0.038984	0.0489682	34.174	27.8423	0.0309339	2.7	0.439316	0.40001	-0.00234121	0.0369648	39	53	13	14
Helicobacter pylori	Proteobacteria	delta/epsilon subdivisions	40	18	482	333	0.591411	0.484135	0.393342	195	176	0.329564	0.307321	123	170	0.236164	0.299389	454	298	28	35	0.059378	0.0781523	42.0685	43.4695	0.0723855	13.6	0.497259	0.495184	0.094152	0.096227	307	224	175	109
Klebsiella pneumoniae	Proteobacteria	Gammaproteobacteria	12	15.5	70	31	0.693069	0.704576	0.513665	11	5	0.582066	0.387651	10	5	0.549079	0.378434	55	25	15	6	0.0155027	0.0228176	71.0249	55.1239	0.0249039	0.3	0.511312	0.521526	0.181757	0.171543	29	8	41	23
Lactobacillus casei	Firmicutes	Bacilli	17	12	107	70	0.60452	0.562433	0.456785	17	19	0.376272	0.402712	12	21	0.361009	0.497157	92	54	15	16	0.0212276	0.0325121	48.1535	47.9108	0.0305636	0.1	0.503952	0.507479	0.100568	0.0970408	61	47	46	23
Lactobacillus rhamnosus	Firmicutes	Bacilli	1	20	34	22	0.607143	0.684894	0.584443	7	4	0.222222	0.140351	11	1	0.607	0.123124	29	18	5	4	0.0581276	0.0887417			0.0545005		0.544225	0.574423	0.0629179	0.0327199	28	18	6	4
Lactobacillus sakei	Firmicutes	Bacilli	1	10	2	9	0.181818	0.272968	0.628191	2	4	0.182006	0.307962	1	0	0.24895	0	2	7	0	2	0.0153376	0.0202981	37.7374	28.0045	0.0173587		0.489384	0.479657	-0.307566	-0.297839	2	7	0	2
Lactobacillus salivarius	Firmicutes	Bacilli	1	32	8	10	0.444444	0.0853476	0.104456	2	2	0.213988	0.213988	6	0	0.218262	0	8	10	0	0	0.0235115	0.0249973	20.9071	23.0339	0.0162126		0.418595	0.362072	0.0258494	0.0823724	8	7	0	3
Lactococcus lactis	Firmicutes	Bacilli	2	88.5	8	10	0.444444	0.174595	0.209116	2	1	0.546894	0.376362	2	8	0.0496559	0.172871	6	7	2	3	0.0258152	0.0338021	26.5065	25.8358	0.0231946		0.445416	0.406168	-0.000971556	0.0382764	4	4	4	6
Legionella pneumophila	Proteobacteria	Gammaproteobacteria	38	31	109	152	0.417625	0.307075	0.381945	37	31	0.320554	0.283299	27	31	0.280768	0.30949	90	124	19	28	0.0308728	0.043844	33.1412	27.894	0.0389078	0.9	0.476864	0.458327	-0.0592395	-0.0407025	64	100	45	52
Leptospira borgpetersenii	Spirochaetes	Spirochaetes	1	22	54	31	0.635294	0.472701	0.339774	23	14	0.512143	0.389871	12	16	0.34	0.407186	48	28	6	3	0.0674063	0.0861665	40.991	43.457	0.108717		0.494521	0.490553	0.140773	0.144741	24	4	30	27
Leptospira interrogans	Spirochaetes	Spirochaetes	6	11	28	24	0.538462	0.290729	0.259994	13	7	0.307765	0.193157	7	3	0.239604	0.118977	26	22	2	2	0.0158805	0.0211074	29.998	34.4062	0.0211564	0.02	0.490611	0.482038	0.0478505	0.0564235	23	10	5	14
Leptospira kirschneri	Spirochaetes	Spirochaetes	1	21	15	13	0.535714	0.36037	0.328085	2	3	0.327957	0.422633	3	1	0.372375	0.165115	12	10	3	3	0.0203123	0.0291356			0.0366392		0.490799	0.482684	0.0449153	0.0530303	8	8	7	5
Listeria innocua	Firmicutes	Bacilli	8	33	44	53	0.453608	0.293863	0.333901	13	18	0.281161	0.35131	6	6	0.171133	0.171133	36	41	8	12	0.0232015	0.0367991	28.8141	25.4626	0.0416075		0.47863	0.461046	-0.0250218	-0.00743775	24	18	20	35
Listeria monocytogenes	Firmicutes	Bacilli	148	40	1051	1084	0.492272	0.285521	0.291869	422	372	0.327347	0.300205	141	201	0.151513	0.202905	872	871	179	213	0.0291373	0.0434023	30.4015	25.5374	0.0304503	0.7	0.471623	0.449361	0.0206487	0.0429107	800	819	251	265
Lyngbya wollei	Cyanobacteria	Oscillatoriales	1	155	9	16	0.36	0.413935	0.556667	2	2	0.895112	0.895112	1	9	0.17426	0.65509	8	13	1	3	0.0456746	0.0674362			0.0961297		0.481101	0.468866	-0.121101	-0.108866	3	8	6	8
Mannheimia haemolytica	Proteobacteria	Gammaproteobacteria	6	11	47	38	0.552941	0.29079	0.24897	14	8	0.398481	0.274599	6	11	0.15637	0.253629	35	31	12	7	0.024323	0.0322731			0.0311582		0.485408	0.472676	0.0675332	0.0802652	12	16	35	22
Mastigocladus laminosus	Cyanobacteria	Stigonemales	10	33	53	37	0.588889	0.39759	0.315422	12	11	0.563327	0.541819	7	12	0.22738	0.335332	46	30	7	7	0.0183054	0.0248805			0.0151597	0.9	0.493913	0.48849	0.0949759	0.100399	51	36	2	1
Microcystis aeruginosa	Cyanobacteria	Chroococcales	4	18	19	12	0.612903	0.509341	0.395999	2	1	0.547599	0.37703	1	4	0.130152	0.374415	14	11	5	1	0.0389838	0.06574	39.1107	50.5283	0.0495518	18.3	0.501334	0.502387	0.111569	0.110516	11	9	8	3
Morganella morganii	Proteobacteria	Gammaproteobacteria	3	9	11	13	0.458333	0.432479	0.473851	8	3	0.685185	0.449393	2	0	0.265512	0	7	10	4	3	0.0402026	0.0594108			0.0344033		0.492946	0.487157	-0.0346127	-0.0288237	8	11	3	2
Morganella psychrotolerans	Proteobacteria	Gammaproteobacteria	6	13	54	33	0.62069	0.503549	0.382658	18	14	0.515152	0.452471	8	3	0.365636	0.177729	45	25	9	8	0.0411711	0.0570762			0.053474		0.500387	0.500705	0.120303	0.119985	25	18	29	15
Mycobacterium avium	Actinobacteria	Actinobacteria	11	11	76	24	0.76	0.92539	0.796613	16	7	0.875241	0.754255	17	6	0.802928	0.589825	63	18	13	6	0.0217703	0.0284947	89.3951	91.8366	0.0174485		0.584556	0.64234	0.175444	0.11766	35	13	41	11
Mycobacterium mucogenicum	Actinobacteria	Actinobacteria	2	15.5	9	7	0.5625	0.859589	0.826435	0	0	0.972924	-1	0	0	0.936679	-1	6	7	3	0	0.0114699	0.0201351			0.0150362		0.530791	0.557104	0.031709	0.005396	5	5	4	2
Mycoplasma gallisepticum	Tenericutes	Mollicutes	10	26	10	45	0.181818	0.151891	0.446266	20	8	0.339874	0.170775	4	6	0.145889	0.203956	8	29	2	16	0.0275768	0.0364143	23.6506	23.5419	0.022509		0.442449	0.399694	-0.260631	-0.217876	7	32	3	13
Mycoplasma hyopneumoniae	Tenericutes	Mollicutes	1	12	10	6	0.625	0.188656	0.122432	3	6	0.169051	0.28921	8	4	0.163808	0.089211	6	6	4	0	0.0223948	0.0354791	19.4142	22.178	0.0129411	3	0.46431	0.43515	0.16069	0.18985	7	4	3	2
Mycoplasma mycoides	Tenericutes	Mollicutes	4	11	2	27	0.0689655	0.0227959	0.2395	6	17	0.14942	0.332321	2	20	0.0451722	0.321156	2	24	0	3	0.0379166	0.0364581	9.34243	9.46413	0.0313139		0.0349716	0.0269314	0.0339939	0.0420341	2	6	0	21
Myxococcus xanthus	Proteobacteria	delta/epsilon subdivisions	19	20	152	26	0.853933	0.947493	0.7553	53	10	0.913212	0.665029	24	9	0.906866	0.785015	128	20	24	6	0.0203777	0.0279502	88.6133	90.5399	0.0229755	5.5	0.650705	0.731272	0.203228	0.122661	84	21	68	5
Neisseria gonorrhoeae	Proteobacteria	Betaproteobacteria	16	15.5	98	51	0.657718	0.703	0.551933	35	17	0.697132	0.527857	9	10	0.137621	0.150609	84	47	14	4	0.0180067	0.0219299	62.6312	45.9897	0.0154849		0.510739	0.520476	0.146979	0.137242	68	42	30	9
Neisseria lactamica	Proteobacteria	Betaproteobacteria	2	43	36	13	0.734694	0.660453	0.412593	10	8	0.825296	0.790759	1	3	0.0705013	0.185367	32	12	4	1	0.0344834	0.0485954			0.0436884	6.2	0.521691	0.538556	0.213003	0.196138	19	9	17	4
Neisseria meningitidis	Proteobacteria	Betaproteobacteria	35	30	393	190	0.674099	0.725872	0.561436	123	83	0.614948	0.518695	58	61	0.23728	0.246528	323	159	70	31	0.0381946	0.0472888	61.6083	45.71	0.0337927	7.1	0.53188	0.556676	0.142219	0.117423	270	158	123	32
Nodularia spumigena	Cyanobacteria	Nostocales	5	10	13	11	0.541667	0.311592	0.27693	8	5	0.572954	0.456091	1	3	0.228464	0.470437	10	8	3	3	0.0409039	0.0505537			0.0315882		0.478792	0.461301	0.0628747	0.0803657	10	7	3	4
Orientia tsutsugamushi	Proteobacteria	Alphaproteobacteria	4	23	40	41	0.493827	0.202521	0.206538	12	20	0.13878	0.211712	27	26	0.422473	0.413293	29	26	11	15	0.0748797	0.0806843	22.6128	19.5496	0.0421117		0.41149	0.358361	0.0823372	0.135466	30	32	10	9
Paenibacillus amylolyticus	Firmicutes	Bacilli	1	13	7	8	0.466667	0.360799	0.39213	5	2	0.506466	0.291022	3	2	0.320755	0.239437	6	7	1	1	0.0419007	0.0466674			0.0406194		0.486659	0.475489	-0.0199923	-0.00882233	1	5	6	3
Pantoea agglomerans	Proteobacteria	Gammaproteobacteria	7	9	74	36	0.672727	0.6001	0.421977	27	16	0.580553	0.45061	10	11	0.417784	0.441133	59	29	15	7	0.0277373	0.0409675			0.0432454		0.507209	0.513459	0.165518	0.159268	31	14	43	22
Pantoea ananatis	Proteobacteria	Gammaproteobacteria	4	22	11	5	0.6875	0.591841	0.397264	7	1	0.702264	0.252031	2	0	0.420503	0	6	3	5	2	0.00907606	0.00966233			0.00928447		0.501934	0.50379	0.185566	0.18371	7	2	4	3
Pantoea stewartii	Proteobacteria	Gammaproteobacteria	4	10	13	3	0.8125	0.6	0.257143	3	3	0.701991	0.701991	4	2	0.425279	0.270067	11	3	2	0	0.0129504	0.0181899			0.0129116		0.503436	0.506656	0.309064	0.305844	10	3	3	0
Pantoea vagans	Proteobacteria	Gammaproteobacteria	4	17	23	16	0.589744	0.581551	0.49156	11	2	0.675267	0.274354	4	4	0.422612	0.422612	20	12	3	4	0.0213423	0.0301595			0.0245834		0.505005	0.509456	0.0847386	0.0802876	11	11	12	5
Pasteurella multocida	Proteobacteria	Gammaproteobacteria	4	11	11	8	0.578947	0.269558	0.211598	2	6	0.46086	0.719449	3	1	0.163437	0.0611406	11	7	0	1	0.020541	0.0243248	34.7099	27.7396	0.0148396		0.487441	0.476179	0.0915064	0.102768	9	6	2	2
Pectobacterium carotovorum	Proteobacteria	Gammaproteobacteria	1	23	6	6	0.5	0.620735	0.620735	3	1	0.549133	0.288754	1	1	0.429158	0.429158	3	6	3	0	0.039439	0.0555618			0.0650263		0.515691	0.528127	-0.015691	-0.028127	0	3	6	3
Photobacterium kishitanii	Proteobacteria	Gammaproteobacteria	12	27	67	58	0.536	0.235373	0.210409	22	21	0.290478	0.280984	2	12	0.258621	0.676692	49	51	18	7	0.0293427	0.0470953			0.0257936		0.460233	0.429979	0.075767	0.106021	49	49	18	9
Photobacterium leiognathi	Proteobacteria	Gammaproteobacteria	7	16	73	66	0.52518	0.271535	0.25206	45	9	0.561463	0.203861	21	14	0.297464	0.220137	60	48	13	18	0.0441739	0.0680257			0.047861		0.45725	0.425817	0.0679299	0.0993629	49	45	24	21
Photobacterium phosphoreum	Proteobacteria	Gammaproteobacteria	3	20	21	9	0.7	0.276873	0.140962	6	5	0.267386	0.233215	7	1	0.309315	0.0601298	20	6	1	3	0.0179305	0.0280685			0.017193		0.483338	0.4688	0.216662	0.2312	18	8	3	1
Planktothrix agardhii	Cyanobacteria	Oscillatoriales	5	38	6	9	0.4	0.410678	0.511074	1	4	0.587288	0.850568	1	1	0.245797	0.245797	6	7	0	2	0.00836094	0.0125992			0.0126254		0.497267	0.494695	-0.097267	-0.094695	4	7	2	2
Propionibacterium acnes	Actinobacteria	Actinobacteria	3	20	14	9	0.608696	0.639262	0.532536	1	0	0.597953	0	3	2	0.776892	0.698925	13	9	1	0	0.0138258	0.0206696	69.4192	76.6996	0.0129867		0.506546	0.512539	0.10215	0.0961567	14	8	0	1
Pseudomonas aeruginosa	Proteobacteria	Gammaproteobacteria	8	34	60	11	0.84507	0.931644	0.71418	11	5	0.897301	0.798851	9	6	0.7963	0.722694	53	9	7	2	0.011093	0.0143287	87.358	75.4646	0.0126894		0.558651	0.60394	0.286419	0.24113	32	8	28	3
Pseudomonas savastanoi	Proteobacteria	Gammaproteobacteria	1	9	9	8	0.529412	0.758721	0.736508	5	2	0.78392	0.59203	2	2	0.483254	0.483254	9	5	0	3	0.0496844	0.0679983			0.0992846		0.543218	0.57501	-0.0138062	-0.0455982	0	0	9	8
Pseudomonas syringae	Proteobacteria	Gammaproteobacteria	5	10	30	25	0.545455	0.666383	0.624701	11	8	0.696502	0.625332	3	5	0.590732	0.70637	17	18	13	7	0.0243747	0.0322934	71.6417	60.5586	0.0279935	1.5	0.511205	0.521127	0.0342495	0.0243275	17	13	13	12
Pseudomonas viridiflava	Proteobacteria	Gammaproteobacteria	5	83	60	19	0.759494	0.773662	0.51979	23	9	0.712605	0.492451	16	6	0.587911	0.348534	45	14	15	5	0.0595887	0.0738976			0.0407296	2	0.58525	0.632816	0.174244	0.126678	47	15	13	4
Ralstonia solanacearum	Proteobacteria	Betaproteobacteria	18	50	204	51	0.8	0.959009	0.853992	123	36	0.864604	0.651447	63	24	0.847203	0.678688	186	46	18	5	0.0409179	0.0500418	87.7707	80.5601	0.025406	1.1	0.912684	0.948092	-0.112684	-0.148092	132	49	72	2
Rhizobium etli	Proteobacteria	Alphaproteobacteria	4	17.5	11	10	0.52381	0.833639	0.819997	7	4	0.65754	0.523167	1	3	0.631358	0.83708	10	9	1	1	0.0197225	0.0287882	77.5379	77.2819	0.018867		0.536868	0.567087	-0.0130585	-0.0432775	9	9	2	1
Rhizobium gallicum	Proteobacteria	Alphaproteobacteria	6	17.5	53	28	0.654321	0.766939	0.634836	28	10	0.687417	0.439905	11	5	0.677966	0.488998	47	18	6	10	0.0488696	0.0633289			0.0503779	0.1	0.552801	0.590746	0.10152	0.063575	30	21	23	7
Rhizobium leguminosarum	Proteobacteria	Alphaproteobacteria	2	15.5	13	12	0.52	0.664494	0.646421	2	3	0.612693	0.703519	2	4	0.693702	0.819155	9	11	4	1	0.0346545	0.0492079	77.7702	75.879	0.0347976		0.51898	0.534551	0.00102	-0.014551	10	10	3	2
Rhizobium tropici	Proteobacteria	Alphaproteobacteria	1	9	12	5	0.705882	0.764526	0.574977	4	3	0.712251	0.649913	0	2	0.575758	1	10	5	2	0	0.060372	0.0985987			0.0573847		0.569119	0.61297	0.136763	0.0929124	8	4	4	1
Riemerella anatipestifer	Bacteroidetes/chlorobi	Bacteroidetes	1	23	10	14	0.416667	0.115293	0.154295	10	9	0.380793	0.356281	3	10	0.331522	0.623085	6	10	4	4	0.072172	0.0786568			0.0377433		0.311292	0.233952	0.105375	0.182715	1	4	9	10
Salmonella enterica	Proteobacteria	Gammaproteobacteria	30	22	334	147	0.694387	0.687535	0.491979	137	59	0.619674	0.412345	45	50	0.407513	0.433179	288	125	46	22	0.0292577	0.040157	59.2226	51.8911	0.0325077	30.2	0.519311	0.535391	0.175076	0.158996	222	108	112	39
Shigella boydii	Proteobacteria	Gammaproteobacteria	50	17	661	509	0.564957	0.638034	0.575795	170	118	0.509156	0.418609	119	86	0.371097	0.298953	536	406	125	103	0.0365233	0.051251	56.5282	50.4321	0.0633664		0.51564	0.528384	0.0493173	0.0365733	112	82	549	427
Shigella dysenteriae	Proteobacteria	Gammaproteobacteria	47	12	279	193	0.591102	0.621242	0.531533	70	56	0.508223	0.452581	36	24	0.356429	0.269657	226	157	53	36	0.0184286	0.026739	56.8938	50.7542	0.0276216		0.506562	0.512506	0.0845397	0.0785957	79	94	200	99
Shigella flexneri	Proteobacteria	Gammaproteobacteria	51	10	135	83	0.619266	0.629444	0.510848	44	32	0.504585	0.42553	14	15	0.366171	0.382327	103	61	32	22	0.00977767	0.013668	56.0981	51.3435	0.0137317		0.50342	0.506671	0.115846	0.112595	34	19	101	64
Shigella sonnei	Proteobacteria	Gammaproteobacteria	9	10	12	2	0.857143	0.612706	0.208654	0	1	0.492408	1	1	1	0.363533	0.363533	5	1	7	1	0.00355758	0.00528392	56.6495	50.7717	0.00391554		0.501119	0.502216	0.356024	0.354927	2	0	10	2
Sinorhizobium meliloti	Proteobacteria	Alphaproteobacteria	6	30.5	16	2	0.888889	0.806495	0.342528	5	6	0.596537	0.639542	7	0	0.742893	0	8	0	8	2	0.0164812	0.0216112	79.692	77.5562	0.0184791		0.524455	0.545493	0.364434	0.343396	2	0	14	2
Sorangium cellulosum	Proteobacteria	delta/epsilon subdivisions	2	15.5	15	2	0.882353	0.987916	0.915971	6	4	0.944444	0.918919	7	1	0.982564	0.889508	14	2	1	0	0.0487616	0.0825681	91.6875	93.1417	0.0170361		1	1	-0.117647	-0.117647	6	2	9	0
Staphylococcus aureus	Firmicutes	Bacilli	36	20	109	136	0.444898	0.188542	0.224749	65	52	0.264485	0.223405	14	39	0.156205	0.340237	89	115	20	21	0.0193596	0.0273662	22.6026	20.1603	0.0209929	0.1	0.469979	0.444782	-0.025081	0.000115959	65	88	44	48
Staphylococcus xylosus	Firmicutes	Bacilli	1	25	15	14	0.517241	0.145838	0.137452	10	18	0.296445	0.431313	4	7	0.0877976	0.144154	11	12	4	2	0.0279048	0.0307844			0.0451775		0.450846	0.412921	0.0663954	0.10432	14	14	1	0
Stenotrophomonas maltophilia	Proteobacteria	Gammaproteobacteria	2	68	50	6	0.892857	0.933293	0.626714	28	4	0.911728	0.596045	15	6	0.764571	0.565033	43	6	7	0	0.0601258	0.0827212	84.0267	82.611	0.0606506		0.920211	0.949678	-0.0273539	-0.0568209	29	5	21	1
Streptococcus agalactiae	Firmicutes	Bacilli	15	37	59	50	0.541284	0.208222	0.182248	24	30	0.182864	0.218588	17	18	0.250449	0.261331	44	41	15	9	0.0134834	0.0164972	25.9627	22.4432	0.00975943		0.482917	0.467704	0.0583674	0.0735804	57	45	2	5
Streptococcus mitis	Firmicutes	Bacilli	4	33.5	21	49	0.3	0.202808	0.372493	23	16	0.509954	0.419925	9	17	0.242775	0.377179	18	40	3	9	0.0642139	0.0759192			0.0631481		0.40934	0.355691	-0.10934	-0.055691	14	28	7	21
Streptococcus pneumoniae	Firmicutes	Bacilli	38	58	281	229	0.55098	0.362954	0.317086	144	87	0.396963	0.284543	77	60	0.340914	0.287269	220	180	61	49	0.0218076	0.0269648	35.754	27.625	0.0209901	23.1	0.48966	0.480741	0.0613204	0.0702394	208	151	73	78
Streptococcus pyogenes	Firmicutes	Bacilli	10	13	51	58	0.46789	0.219671	0.24251	9	18	0.331304	0.497714	12	21	0.224685	0.336494	42	52	9	6	0.0148037	0.0216211	32.1471	26.0464	0.0196699	17.2	0.483652	0.46908	-0.0157621	-0.00119009	25	43	26	15
Streptococcus salivarius	Firmicutes	Bacilli	4	16	18	27	0.4	0.15697	0.21832	38	21	0.592141	0.445161	9	11	0.108207	0.129148	16	21	2	6	0.0785068	0.0770803			0.0436592		0.383013	0.316732	0.016987	0.083268	11	13	7	14
Streptococcus suis	Firmicutes	Bacilli	2	35	17	20	0.459459	0.222683	0.252075	11	10	0.208588	0.19329	8	6	0.293804	0.237821	15	19	2	1	0.0463892	0.0537238	38.53	30.7511	0.0676768		0.447104	0.40969	0.0123555	0.0497695	17	19	0	1
Streptococcus thermophilus	Firmicutes	Bacilli	4	21	26	16	0.619048	0.174254	0.114936	13	9	0.407149	0.322241	1	6	0.157768	0.529174	20	11	6	5	0.0171113	0.019167	33.6655	26.5074	0.0121656		0.477342	0.457539	0.141706	0.161509	20	10	6	6
Streptococcus uberis	Firmicutes	Bacilli	12	21	28	24	0.538462	0.202551	0.178788	7	11	0.319839	0.42494	4	6	0.122843	0.173602	19	18	9	6	0.0115021	0.0159364	28.184	21.8072	0.0141648		0.484832	0.471109	0.0536295	0.0673525	12	16	16	8
Treponema pallidum	Spirochaetes	Spirochaetes	16	22	12	14	0.461538	0.596226	0.632723	6	9	0.467062	0.567957	3	9	0.677192	0.862891	11	14	1	0	0.00657552	0.00637084	54.1118	54.9331	0.00505083		0.501335	0.502634	-0.0397965	-0.0410955	6	5	6	9
Veillonella parvula	Firmicutes	Clostridia	1	22	8	6	0.571429	0.278351	0.224377	9	1	0.395455	0.067757	5	2	0.152597	0.0671909	7	5	1	1	0.0281407	0.0337897			0.0395928		0.479584	0.462295	0.0918446	0.109134	5	4	3	2
Vibrio alginolyticus	Proteobacteria	Gammaproteobacteria	3	10	7	13	0.35	0.264899	0.400923	3	2	0.560959	0.459983	1	3	0.31118	0.575421	6	9	1	4	0.0105243	0.01634			0.016066		0.491033	0.482693	-0.141033	-0.132693	2	5	5	8
Vibrio campbellii	Proteobacteria	Gammaproteobacteria	6	24.5	24	23	0.510638	0.226002	0.218644	16	3	0.706305	0.310781	1	7	0.336451	0.780188	18	17	6	6	0.026193	0.0380682			0.0297991		0.466288	0.439235	0.0443503	0.0714033	15	11	9	12
Vibrio cholerae	Proteobacteria	Gammaproteobacteria	44	16	482	309	0.609355	0.560752	0.45007	103	103	0.427473	0.427473	62	69	0.330707	0.354797	383	229	99	80	0.026111	0.0393233	49.1361	39.8149	0.0377768		0.504972	0.509275	0.104383	0.10008	183	150	299	159
Vibrio fischeri	Proteobacteria	Gammaproteobacteria	2	35	7	19	0.269231	0.26509	0.494712	6	9	0.280374	0.368852	6	6	0.254501	0.254501	6	14	1	5	0.0290564	0.0422911	28.9893	31.6449	0.0287967		0.469479	0.445509	-0.200248	-0.176278	4	9	3	10
Vibrio harveyi	Proteobacteria	Gammaproteobacteria	8	70	72	80	0.473684	0.244325	0.264297	51	24	0.679427	0.499342	17	22	0.336844	0.396621	59	60	13	20	0.0426748	0.0577393	45.1967	35.1156	0.0594913		0.443715	0.4064	0.0299692	0.0672842	62	72	10	8
Vibrio mimicus	Proteobacteria	Gammaproteobacteria	3	12	22	15	0.594595	0.343378	0.262838	4	5	0.510058	0.565468	2	2	0.313278	0.313278	18	10	4	5	0.0234066	0.0365466			0.033212		0.487718	0.477029	0.106877	0.117566	15	10	7	5
Vibrio parahaemolyticus	Proteobacteria	Gammaproteobacteria	23	19	160	107	0.599251	0.314988	0.235188	69	28	0.626226	0.404719	33	22	0.325248	0.243198	137	64	23	43	0.0312652	0.0435272	44.9427	35.3546	0.0345205	39.8	0.480552	0.464514	0.118699	0.134737	89	63	71	44
Vibrio vulnificus	Proteobacteria	Gammaproteobacteria	12	43	82	83	0.49697	0.416183	0.419131	20	20	0.581055	0.581055	15	16	0.307905	0.321826	71	61	11	22	0.0351841	0.0516445	47.8929	37.1013	0.0372336	26.7	0.488895	0.480209	0.0080747	0.0167607	52	68	30	15
Wolbachia endosymbiont	Proteobacteria	Alphaproteobacteria	17	17	82	140	0.369369	0.173557	0.263918	61	57	0.306714	0.292484	21	40	0.17407	0.286448	71	125	11	15	0.0442761	0.0449631	27.3423	25.5858	0.0440786	3.5	0.44633	0.406505	-0.0769606	-0.0371356	45	70	37	70
Wolbachia pipientis	Proteobacteria	Alphaproteobacteria	7	16	83	72	0.535484	0.221964	0.198383	36	30	0.208894	0.180357	29	40	0.277912	0.346772	71	62	12	10	0.0576177	0.0656138			0.0649926		0.441896	0.400794	0.0935879	0.13469	52	39	31	33
Xanthomonas axonopodis	Proteobacteria	Gammaproteobacteria	10	30	192	48	0.8	0.925494	0.756419	73	38	0.818872	0.701793	32	25	0.702665	0.648661	164	37	28	11	0.0559771	0.069262	80.5123	81.0101	0.0463223		0.798086	0.868636	0.001914	-0.068636	139	43	53	5
Xanthomonas campestris	Proteobacteria	Gammaproteobacteria	10	14	44	15	0.745763	0.912789	0.78109	19	12	0.782366	0.694231	13	7	0.749718	0.617292	36	12	8	3	0.0247316	0.0317791	81.2113	80.5407	0.0192798		0.588447	0.648813	0.157316	0.0969497	22	11	22	4
Xanthomonas citri	Proteobacteria	Gammaproteobacteria	3	28	20	7	0.740741	0.932823	0.829355	7	3	0.843088	0.697218	3	0	0.740286	0	18	7	2	0	0.0231907	0.0343047			0.0173163		0.650183	0.728944	0.0905577	0.0117967	16	6	4	1
Xylella fastidiosa	Proteobacteria	Gammaproteobacteria	30	42	82	66	0.554054	0.599613	0.546562	14	12	0.438301	0.400781	11	7	0.48681	0.376423	64	56	18	10	0.0130982	0.0181717	56.0901	44.3068	0.0117497		0.504547	0.508704	0.0495071	0.0453501	75	59	7	7
